# Supplementary material for: Structural Design and Experimental Studies of Resonant Fiber Optic Scanner Driven by Co-Fired Multilayer Piezoelectric Ceramics
Source: Micromachines (Basel). 2023 Feb 23;14(3):517. doi: 10.3390/mi14030517 (PMC10055889; doi:10.3390/mi14030517)
Supplement: Supplementary file 1 [file micromachines-14-00517-s001.zip]

Archive with 1 entries (1 files):
- Scan trajectories.mp4
